# Supplementary material for: Lactate Oxidase Disrupts Lactate-Activated RAS and PI3K Oncogenic Signaling
Source: Cancers (Basel). 2024 Aug 10;16(16):2817. doi: 10.3390/cancers16162817 (PMC11353192; doi:10.3390/cancers16162817)
Supplement: Supplementary file 1 [file cancers-16-02817-s001.zip]

Archive with 1 entries (1 files):
- cancers-3127270-supplementary.pdf
